# Supplementary material for: Fe3O4/BC for Methylene Blue Removal from Water: Optimization, Thermodynamic, Isotherm, and Kinetic Studies
Source: Materials (Basel). 2025 Apr 30;18(9):2049. doi: 10.3390/ma18092049 (PMC12072255; doi:10.3390/ma18092049)
Supplement: Supplementary file 1 [file materials-18-02049-s001.zip]

Archive with 1 entries (1 files):
- materials-3522937-supplementary.pdf
